# Supplementary material for: Recommendations for the diagnosis and management of eosinophilic esophagitis in adults and children in Canada: a Delphi consensus project
Source: J Can Assoc Gastroenterol. 2025 Nov 6;8(6):207–27. doi: 10.1093/jcag/gwaf022 (PMC12698229; doi:10.1093/jcag/gwaf022)
Supplement: gwaf022_Supplementary_Data [file gwaf022_supplementary_data.zip]

Archive with 3 entries (3 files):
- ACCORD checklist filled.pdf
- DelphiEoE_Supp_20250401_revised.docx
- ICMJE Forms.pdf
